# Supplementary material for: The Role of Individual Residues in the N-Terminus of Arrestin-1 in Rhodopsin Binding
Source: Int J Mol Sci. 2025 Jan 16;26(2):715. doi: 10.3390/ijms26020715 (PMC11765510; doi:10.3390/ijms26020715)
Supplement: Supplementary file 1 [file ijms-26-00715-s001.zip]

Archive with 1 entries (1 files):
- ijms-3363525-supplementary.pdf
